# Supplementary material for: Diagnostic yield of 1000 trio analyses with exome and genome sequencing in a clinical setting
Source: Front Genet. 2025 Jun 20;16:1580879. doi: 10.3389/fgene.2025.1580879 (PMC12226303; doi:10.3389/fgene.2025.1580879)
Supplement: Supplementary file 1 [file Supplementaryfile1.XLSX]

## Sheet: Blad1
Gene	Sequence variant	ACMG class	Inheritance	Variants	Diagnosis	OMIM#
AARS2	c.353T>C, p.(Leu118Pro); c.1774C>T, p.(Arg592Trp)	3; 5	AR	Missense; Missense	AARS2 related disorder, autosomal recessive	* 612035
ACE	c.52_57del, p.Leu21_Leu22del, c.1028G>A, p.Trp343*	4; 4	AR	Other; Nonsense	Renal tubular dysgenesis	267430
ACTA1	c.145A>G p.(Met49Val)	4	AD de novo	Missense	ACTA1-related disorder, autosomal dominant	* 102610
ACTA1	c.814G>C, p.(Glu272Gln)	4	AD de novo	Missense	ACTA1-related disorder, autosomal dominant	* 102610
ACTB	c.1043C>T, p.(Ser348Leu)	4	AD de novo	Missense	Baraitser-Winter syndrome 1	243310
ACTG1	c.439C>T, p.(Arg147Cys)	4	AD de novo	Missense	Baraitser-Winter syndrome 2	614583
ACVRL1	c.1468C>T, p.(Gln490*)	5	AD (paternal)	Nonsense	Telangiectasia, hereditary hemorrhagic, type 2	600376
ADGRG1	c.1865_1867del p.(Phe622del)	3	AR homo	Other	Cortical dysplasia, complex, with other brain malformations 14A, (bilateral frontoparietal)	606854
ADNP	c.790C>T, p.(Arg264*)	4	AD de novo	Nonsense	Helsmoortel-van der Aa syndrome	615873
ADNP	c.2157C>G, p.(Tyr719*)	5	AD de novo	Nonsense	Helsmoortel-van der Aa syndrome	615873
ADPRS	c.545A>G, p.(His182Arg)	3	AR homo	Missense	Neurodegeneration, childhood-onset, stress-induced, with variable ataxia and seizures	618170
ADSL	c.581G>A, p.(Arg194His); c.1277G>A, p.(Arg426His)	3; 3	AR	Missense; Missense	Adenylosuccinase deficiency	103050
AHI1	c.2569_2570insAG, p.(Phe857*)	4	AR homo	Nonsense	Joubert syndrome 3	608629
ALDH5A1	c.1402+1G>T	4	AR homo	Splice	Succinic semialdehyde dehydrogenase deficiency	271980
ALDH5A1	c.1402+1G>T	4	AR homo	Splice	Succinic semialdehyde dehydrogenase deficiency	271980
ALG12	c.295+1G>A; c.824G>T, p.(Ser824Ile)	5; 4	AR	Splice; Missense	Congenital disorder of glycosylation, type Ig	607143
ALG3	c.211T>C, p.(Trp71Arg)	4	AR homo	Missense	Congenital disorder of glycosylation, type Id	601110
ALG9	c.660+2T>A	5	AR homo	Splice	ALG9 related disorder, autosomal recessive	* 606941
ALG9	c.660+2T>A	4	AR homo	Splice	ALG9 related disorder, autosomal recessive	* 606941
ANKRD11	c.1903_1907del, p.(Lys635Glnfs*26)	5	AD de novo	Fs	KBG syndrome	148050
ANKRD11	c.2148dup, p.(Ser717Ilefs*25)	4	AD de novo	Fs	KBG syndrome	148050
ANKRD11	c.3770_3771del, p.(Lys1257Argfs*25)	5	AD de novo	Fs	KBG syndrome	148050
ANKRD11	c.5315C>T, p.(Ser1772Leu)	3	AD (maternal)	Missense	KBG syndrome	148050
ANKRD11	c.5663del, p.(Ala1888Glufs*75)	4	AD de novo	Fs	KBG syndrome	148050
ANKRD11	c.6513dup, p.(Gly2172Argfs*14)	5	AD de novo	Fs	KBG syndrome	148050
ANKRD11	c.6760G>T (p.Gly2254*)	4	AD (maternal)	Nonsense	KBG syndrome	148050
ANO5	c.1553G>A, p.(Gly518Gln)	3	AD de novo	Missense	Gnathodiaphyseal dysplasia	166260
ANTXR1	c.569G>A, p.(Arg190Gln)	3	AR homo	Missense	GAPO syndrome	230740
ANTXR2	c.297-13A>G	3	AR homo	Splice	Hyaline fibromatosis syndrome	228600
AP1S2	c.179+2T>C	4	XL (maternal)	Splice	Pettigrew syndrome	304340
ARID1A	c.3516G>T, p.(Gln1172His)	3	AD de novo	Missense	Coffin-Siris syndrome 2	614607
ARID1B	c.2692C>T, p.(Arg898*)	5	AD de novo	Nonsense	Coffin-Siris syndrome 1	135900
ARID1B	c.3185_3189del, (p.Glu1062Glyfs*3)	4	AD de novo	Fs	Coffin-Siris syndrome 1	135900
ARID1B	c.4678del, p.(Gln1560Serfs*19)	5	AD de novo	Fs	Coffin-Siris syndrome 1	135900
ARID1B	c.5023C>T, p.(Gln1675*)	4	AD de novo	Nonsense	Coffin-Siris syndrome 1	135900
ARID1B	c.5148_5163del, p.(Arg1717Serfs*44)	5	AD de novo	Fs	Coffin-Siris syndrome 1	135900
ARID2	c.5217_5225delinsA, p.(Ala1740Glyfs*17)	5	AD de novo	Fs	Coffin-Siris syndrome 6	617808
ARSE	c.844T>C, p.(Phe282Leu)	3	XL (maternal)	Missense	Chondrodysplasia punctata, X-linked recessive	302950
ASAH1	c.107A>G, p.(Tyr36Cys); c.997C>G, p.(Arg333Gly)	4; 4	AR	Missense; Missense	Farber lipogranulomatosis	228000
ASCC3	c.1498C>A, p.(Pro500Thr), c.2823G>A, p.(Gln941=)	3; 4	AR	Missense; Other	Intellectual developmental disorder, autosomal recessive 81	620700
ASPM	c.4118_4120del, p.(Tyr1373del); c.8789A>G p.(Gln2930Arg)	3; 3	AR	Other; Missense	Microcephaly 5, primary, autosomal recessive	608716
ASXL1	c.4189_4190del, p.(Gly1397Serfs*26)	4	AD de novo	Fs	Bohring-Opitz syndrome	605039
ATP1A1	c.2791T>C, p.(Trp931Arg)	4	AD de novo	Missense	ypomagnesemia, seizures, and impaired intellectual development 2	618314
B3GLCT	c.660+1G>A	5	AR homo	Splice	Peters-plus syndrome	261540
BBS2	c.1780C>T, p.(Arg594*)	5	AD (maternal) (AR)	Nonsense	Bardet-Biedl syndrome 2	615981
BBS9	c.1858-3C>G	3	AR homo	Splice	Bardet-Biedl syndrome 9	615986
BCAP31	c.184_186del, p.(Leu62del)	4	AD de novo	Other	Deafness, dystonia, and cerebral hypomyelination	300475
BCAP31	c.22G>A, p.(Val8Ile)	3	XL (maternal)	Missense	Deafness, dystonia, and cerebral hypomyelination	300475
BICD2	c.2080C>T, p.(Arg694Cys)	5	AD de novo	Missense	Spinal muscular atrophy, lower extremity-predominant, 2A/2B	615290 /618291
BMP2	Deletion	5	AD de novo	Deletion	BMP2-related disorder, autosomal dominant	* 112261
BMP2	Whole gene deletion	5	AD (paternal)	Deletion	BMP2-related disorder, autosomal dominant	* 112261
BMP2	Whole gene deletion	4	AD (paternal)	Deletion	BMP2-related disorder, autosomal dominant	* 112261
BPTF	c.269dup, p.(Arg92Profs*37)	5	AD de novo	Fs	Neurodevelopmental disorder with dysmorphic facies and distal limb anomalies	617755
BRAF	c.2135C>A, p.(Ala712Asp)	5	AD de novo	Missense	BRAF-related disorder, autosomal dominant	* 164757
BRAF	c.741T>G, p.(Phe247Lys)	4	AD de novo	Missense	BRAF-related disorder, autosomal dominant	* 164757
BRAT1	c.294dup, p.(Leu99Thrfs*92); c.1279C>T, p.(Arg427*)	5; 5	AR	Fs; Nonsense	Rigidity and multifocal seizure syndrome, lethal neonatal	614498
BRAT1	c.294dup, p.(Leu99Thrfs*92); c.1771-1G>C	5; 5	AR	Fs; Splice	Rigidity and multifocal seizure syndrome, lethal neonatal	614498
CACNA1E	c.2104G>A, p.(Ala702Thr)	4	AD de novo	Missense	Developmental and epileptic encephalopathy 69	618285
CAMK2B	c.416C>T, p.(Pro139Leu)	5	AD de novo	Missense	Intellectual developmental disorder, autosomal dominant 54	617799
CC2D2A	c.2347T>G, p.(Phe783Val); c.3772-4G>A	3; 3	AR	Missense; Splice	CC2D2A-related disorder, autosomal recessive	* 612013
CCDC22	c.173C>A	3	XL (maternal)	Missense	Ritscher-Schinzel syndrome 2	300963
CDH11	c.935G>A, p.(Gly312Asp)	4	AD de novo	Missense	Teebi hypertelorism syndrome 2	619736
CDKL5	c.1945-?_2276+?del; =	5	XL de novo	Deletion	Developmental and epileptic encephalopathy 2	300672
CENPE	c.7717G>A, p.(Asp2573Asn)	3	AR homo	Missense	Microcephaly 13, primary, autosomal recessive	616051
CEP164	c.843del, p.(Cys282Alafs*12); c.4228C>T, p.(Gln1410*)	4; 4	AR	Fs; Nonsense	Orofaciodigitalt syndrom, autosomalt recessiv (PMID: 34132027)	* 614848
CEP290	c.164_167del, p.(Thr55Serfs*3); c.1079G>A, p.(Arg360Gln)	5; 4	AR	Fs; Missense	CEP290-related disorder, autosomal recessive	* 610142
CEP63	c.595del, p.(Glu199Asnfs*11); c.1125T>G, p.(Tyr375*)	4; 4	AR	Fs; Nonsense	Seckel syndrome 6	614728
CHD2	c.3286C>T p.(Gln1096*)	5	AD de novo	Nonsense	Developmental and epileptic encephalopathy 94	615369
CHD7	c.2504_2508del, p.(Tyr835Serfs*14)	5	AD (maternal, mother mosaic)	Fs	CHARGE syndrome	214800
CHKB	c.1031G>A, p.(Arg344Gln)	3	AR homo	Missense	Muscular dystrophy, congenital, megaconial type	602541
CLCN4	c.(?_-1)_(144+1_145-1)dup	3	XL (maternal)	Duplication	Raynaud-Claes syndrome	300114
CLCN4	c.(?_-1)_(144+1_145-1)dup	3	XL (maternal)	Duplication	Raynaud-Claes syndrome	300114
CLDN10	c.229C>T, p.(Gln77*)	4	AR homo	Nonsense	HELIX syndrome	617671
CNKSR2	c.1375A>G, p.(Lys459Glu)	3	XL (maternal)	Missense	Intellectual developmental disorder, X-linked syndromic, Houge type	301008
CNTNAP2	Duplication one exon	3	AD de novo	Duplication	Pitt-Hopkins like syndrome 1	610042
COL2A1	c.1309C>T, p.(Arg437Trp)	3	AR homo	Missense	SED congenita	183900
COL2A1	c.3884G>T, p.(Ser1295Ile)	3	AD de novo	Missense	COL2A1-related disorder, autosomal dominant	* 120140
COL6A1	c.930+189C>T	4	AD de novo	Other	COL6A1-releated disorder, autosomal dominant	* 120220
COL6A2	c.1688dup, p.(Gly564Trpfs*2)	4	AR homo	Fs	COL6A2-releated disorder, autosomal recessive	* 120240
COL9A2	c.708C>G, p.(Tyr236*)	4	AR homo	Nonsense	Stickler syndrome, type V	614284
COL9A3	c.1310C>T, p.(Pro437Leu)	3	AD de novo	Missense	Epiphyseal dysplasia, multiple, 3, with or without myopathy	600969
CPAMD8	c.2211_2211+1insTTAA	4	AR homo	Splice	Anterior segment dysgenesis 8	617319
CRBN	c.420_421del, p.(Glu140Aspfs*13)	5	AR homo	Fs	Intellectual developmental disorder, autosomal recessive 2	607417
CREBBP	c.6478G>A, p.(Ala2160Thr)	3	AD (maternal)	Missense	CREBBP-related disorder, autosomal dominant	* 600140
CREBBP	c.4667T>C, p.(Leu1556Pro)	4	AD de novo	Missense	CREBBP-related disorder, autosomal dominant	* 600140
CSF1R	c.2404G>T, p.(Asp802Tyr)	4	AD de novo	Missense	Leukoencephalopathy, diffuse hereditary, with spheroids 1	221820
CTCF	c.1024C>T, p.(Arg342Cys)	4	AD de novo	Missense	Intellectual developmental disorder, autosomal dominant 21	615502
CUL4B	c.1468C>A, p.(Leu490Ile)	3	XL (maternal)	Missense	Intellectual developmental disorder, X-linked syndromic, Cabezas type	300354
CUL4B	c.2687G>A. p.(Arg896Gln)	3	XL (maternal)	Missense	Intellectual developmental disorder, X-linked syndromic, Cabezas type	300354
CYP2U1	c.947A>T, p.(Asp316Val)	4	AR homo	Missense	Spastic paraplegia 56, autosomal recessive	615030
DCHS1	c.6791C>T, p.(Thr2264Met)	3	AR homo	Missense	Van Maldergem syndrome 1	601390
DDX3X	c.1257_1259del, p.(Val420del)	4	XL de novo	Other	Intellectual developmental disorder, X-linked syndromic, Snijders Blok type	300958
DDX3X	c.1658_1662del, p.(Thr553Argfs*8)	4	XL de novo	Fs	Intellectual developmental disorder, X-linked syndromic, Snijders Blok type	300958
DMPK	Expansion	5	AD (maternal)	Expansion	Myotonic dystrophy 1	160900
DMPK	Expansion	5	AD (maternal)	Expansion	Myotonic dystrophy 1	160900
DMPK	Expansion	5	AD (maternal)	Expansion	Myotonic dystrophy 1	160900
DMPK	Expansion	5	AD (maternal)	Expansion	Myotonic dystrophy 1	160900
DNAAF4	c.390_393del, p.(Val132*); c.1114C>T, p.(Arg372Cys)	5; 3	AR	Nonsense; Missense	Ciliary dyskinesia, primary, 25	615482
DNMT3A	c.1097G>A, p.(Arg366His)	4	AD de novo	Missense	DNMT3A-related disorder, autosomal dominant	* 602769
DNMT3A	c.2141C>T p.(Ser714Phe)	4	AD de novo	Missense	DNMT3A-related disorder, autosomal dominant	* 602769
DOCK7	c.280C>T, p.(Arg94Trp)	3	AR homo	Missense	Developmental and epileptic encephalopathy 23	615859
DSPP	c.2252del, p.(Asn751Thrfs*563)	4	AD (maternal)	Fs	DSPP-related disorder, autosomal dominant	* 125485
DST	c.810_813dup, p.(Val272Ilefs*11), c.18454C>T, p.(Gln6152*)	5; 5	AR	Fs; Nonsense	Neuropathy, hereditary sensory and autonomic, type VI	614653
DVL3	c.1744delG, p.(Gly582Alafs*86)	4	AD de novo	Fs	Robinow syndrome, autosomal dominant 3	616894
DYNC1H1	c.4700G>A, p.(Arg1567Gln)	5	AD (paternal, father mosaic)	Missense	DYNC1H1-related disorder, autosomal dominant	* 600112
DYNC1H1	c.6940A>G, p.(Asn2314Asp)	4	AD de novo	Missense	DYNC1H1-related disorder, autosomal dominant	* 600112
DYNC1H1	c.7456C>G, p.(Leu2486Val)	3	AD (maternal)	Missense	DYNC1H1-related disorder, autosomal dominant	* 600112
DYNC1H1	c.9128T>C, p.(Met3043Thr)	4	AD de novo	Missense	DYNC1H1-related disorder, autosomal dominant	* 600112
DYNC2H1	c.8003T>C, p.(Val2668Gly); c.9044A>G, p.(Asp3015Gly)	4; 3	AR	Missense; Missense	Short-rib thoracic dysplasia 3 with or without polydactyly	613091
ECEL1	c.494T>C, p.(Leu165Pro)	4	AR homo	Missense	Arthrogryposis, distal, type 5D	615065
EEF1A2	c.1067G>C, p.(Gly356Ala)	3	AR homo	Missense	EEF1A2-related disorder, autosomal recessive (Cao et al 2017).)	* 602959
EFTUD2	c.2689_2693del, p.(Ser897Valfs*12)	4	AD (maternal)	Fs	Mandibulofacial dysostosis, Guion-Almeida type	610536
EFTUD2	c.427del, p.(Thr143Hisfs*7)	4	AD de novo	Fs	Mandibulofacial dysostosis, Guion-Almeida type	610536
EFTUD2	c.492+1G>A	5	AD de novo	Splice	Mandibulofacial dysostosis, Guion-Almeida type	610536
EFTUD2	c.1705C>T, p.(Arg569*)	5	AD de novo	Nonsense	Mandibulofacial dysostosis, Guion-Almeida type	610536
EHMT1	c.2986C>T, p.(Gln996*)	5	AD de novo	Nonsense	Kleefstra syndrome 1	610253
EIF2S3	c.1394_1397del, p.(Ile465Serfs*4)	5	XL (maternal)	Fs	MEHMO syndrome	300148
ELFN1	c.264delins39	4	AR homo	Fs	ELFN1-related disorder, autosomal recessive (PMID: 34509675)	* 614964
ELN	c.956dup, p.(Ala320Cysfs*56)	4	AD (maternal) - mother ill	Fs	Supravalvar aortic stenosis	185500
EP300	c.3576_3577del, p.(Tyr1192*)	5	AD de novo	Nonsense	EP300-related disorder, autosomal dominant	* 602700
EP300	c.5346C>G, p.(Cys1782Trp)	4	AD de novo	Missense	EP300-related disorder, autosomal dominant	* 602700
EPG5	c.3686C>A, p.(Pro1229His); c.4970A>G, p.(Tyr1657Cys)	3; 3	AR	Missense; Missense	Vici syndrome	242840
ERCC5	c.1633C>T, p.(Gln545*)	4	AR homo	Nonsense	ERCC5-related disorder, autosomal recessive	* 133530
ERCC5	c.2600C>T, p.Pro867Leu	3	AR homo	Missense	ERCC5-related disorder, autosomal recessive	* 133530
ERCC5	c.2739dup, (p.Val914Serfs*16)	4	AR homo	Fs	ERCC5-related disorder, autosomal recessive	* 133530
EXOSC3	c.92G>C, p.(Gly31Ala);	5	AR homo	Missense	Pontocerebellar hypoplasia, type 1B	614678
EYS	c.3350G>C, p.(Ser1117Thr); c.8477C>A, p.(Thr2826Lys)	3; 3	AR	Missense; Missense	Retinitis pigmentosa 25	602772
FARS2	c.298C>T, p.(Gln100*); c.467C>T, p.(Thr156Met)	5; 4	AR	Nonsense; Missense	Combined oxidative phosphorylation deficiency 14	614946
FARS2	c.797G>T, p.(Cys266Phe)	3	AR homo	Missense	FARS2-related disorder, autosomal recessive	* 611592
FBXO11	c.2198G>A, p.(Gly733Asp)	4	AD de novo	Missense	Intellectual developmental disorder with dysmorphic facies and behavioral abnormalities	618089
FBXW11	c.1100A>T, p.(Asn367Ile)	4	AD de novo	Missense	Neurodevelopmental, jaw, eye, and digital syndrome	618914
FBXW7	c.1033A>G, p.(Thr345Ala).	4	AD de novo	Missense	Developmental delay, hypotonia, and impaired language	620012
FGFR1	c.1919C>T, p.(Ala640Val)	4	AD de novo	Missense	FGFR1-related disorder, autosomal dominant	* 136350
FGFR2	c.127C>A p.(Gln43Lys)	3	AD (paternal)	Missense	FGFR2-related disorder, autosomal dominant	* 176943
FIG4	c.1448G>A, p.(Arg483Gln)	3	AR homo	Missense	FIG4-related disorder, autosomal recessive	* 609390
FITM2	c.694G>A, p.(Gly232Arg)	3	AR homo	Missense	Siddiqi syndrome	618635
FLNA	c.4660G>A, p.(Gly1554Arg); 0	4	XL de novo	Missense	FLNA-related disorder, X-linked	* 300017
FLNA	c.6728C>G, p.(Ala2243Gly)	3	XL (maternal)	Missense	FLNA-related disorder, X-linked	* 300017
FLT4	c.3824G>C, p.(Ser1275Thr)	3	AD de novo	Missense	FLT4-related disorder, autosomal dominant	* 136352
FRAS1	c.4648C>T, p.(Leu1550Phe); c.9806G>A, p.(Arg3269Gln)	3; 3	AR	Missense; Missense	Fraser syndrome 1	219000
FRAS1	p.(Arg1244*)	4	AR homo	Nonsense	Fraser syndrome 2	219000
FTO	c.857C>T, p.(Ala286Val)	3	AR homo	Missense	Growth retardation, developmental delay, facial dysmorphism	612938
GATAD2B	c.1432C>T, p.(Arg478*)	5	AD de novo	Nonsense	GAND syndrome	615074
GATAD2B	c.535C>T, p.(Arg179*)	4	AD de novo	Nonsense	GAND syndrome	615075
GJA3	c.70G>T, p.(Val24Phe)	4	AD (paternal) - father ill	Missense	Cataract 14, multiple types	601885
GLDN	c.1423G>C, p.(Ala475Pro)	4	AR homo	Missense	Lethal congenital contracture syndrome 11	617194
GLI3	c.1880_1881del p.(His627Argfs*48)	5	AD (maternal)	Fs	GLI3-related disorder, autosomal dominant	* 165240
GNAI3	c.143C>A, p.(Thr48Asn)	3	AD (sjuka är bärare)	Missense	Auriculocondylar syndrome 1	602483
GORAB	c.597-2A>G	4	AD (paternal)	Splice	Geroderma osteodysplasticum	231070
GPC3	c.1328del, p.(Asn443Thrfs*8)	4	XL (maternal)	Fs	Simpson-Golabi-Behmel syndrome, type 1	312870
GREB1L	c.4530G>C, p.(Lys1510Asn)	4	AD de novo	Missense	Renal hypodysplasia/aplasia 3	617805
GRHL2	c.223C>T, p.(Arg75*)	4	AD (maternal)	Nonsense	GRHL2-related disorder, autosomal dominant	* 608576
GRIN1	c.1952T>C, p.(Leu651Pro)	4	AD de novo	Missense	Neurodevelopmental disorder with or without hyperkinetic movements and seizures, autosomal dominant	614254
GRIN2A	c.3869A>C, p.(His1290Pro)	3	AD (maternal)	Missense	Epilepsy, focal, with speech disorder and with or without impaired intellectual development	245570
GRIN2B	c.1862A>G, p.(Leu551Ser)	4	AD de novo	Missense	GRIN2B-related disorder, autosomal dominant	* 138252
GRIN2B	c.2189T>C, p.(Ile730Thr)	4	AD de novo	Missense	GRIN2B-related disorder, autosomal dominant	* 138252
GRIN2B	c.2539C>T, p.(Arg847*)	4	AD de novo	Nonsense	GRIN2B-related disorder, autosomal dominant	* 138252
GRIN2B	c.2086C>A, p.(Arg696Ser)	4	AD de novo	Missense	GRIN2B-related disorder, autosomal dominant	* 138252
H1-4	c.441dup, p.(Lys148Glnfs*48)	5	AD de novo	Fs	Rahman syndrome	617537
H1-4	c.446_447insTTCT, p.(Lys149Asnfs*48)	5	AD de novo	Fs	Rahman syndrome	617537
HCFC1	c.2564G>T, p.(Arg855Leu)	3	XL (maternal)	Missense	Methylmalonic aciduria and homocysteinemia, cblX type	309541
HDAC8	c.913G>A, p.(Gly305Ser)	4	AD de novo	Missense	Cornelia de Lange syndrome 5	300882
HPS5	c.2393_2393dup, p.(Tyr798*)	4	AR homo	Nonsense	Hermansky-Pudlak syndrome 5	614074
HRAS	c.34G>A, p.(Gly12Ser)	5	AD de novo	Missense	HRAS-related disorder, autosomal dominant	* 190020
HNRNPU	c.1429C>T, p.(Gln477*)	5	AD de novo	Nonsense	Developmental and epileptic encephalopathy 54	617391
HNRNPR	c.1754G>A, p.(Arg585His)	4	AD de novo	Missens	Neurodevelopmental disorder with dysmorphic facies and skeletal and brain abnormalities	620073
HTT	c.2588A>G, p.(Tyr863Cys)	3	AR homo	Missense	Lopes-Maciel-Rodan syndrome	617435
HUWE1	c.11878+3A>G	3	XL de novo	Splice	Intellectual developmental disorder, X-linked syndromic, Turner type	309590
HUWE1	c.12094C>T, p.(Arg4032Cys)	4	XL de novo	Missense	Intellectual developmental disorder, X-linked syndromic, Turner type	309590
HUWE1	c.12212G>A, p.(Arg4071Gln)	4	AD de novo	Missense	Intellectual developmental disorder, X-linked syndromic, Turner type	309590
HUWE1	c.12226C>T, p.(Pro4076Ser)	4	AD de novo	Missense	Intellectual developmental disorder, X-linked syndromic, Turner type	309590
HUWE1	c.4095+2T>C	4	XL de novo	Splice	Intellectual developmental disorder, X-linked syndromic, Turner type	309590
IFT74	Del ex 1	4	AR homo	Deletion	IFT74-related disorder, autosomal recessive	* 608040
IFT81	chr12:110576651-110589026dup	4	AR homo	Duplication	Short-rib thoracic dysplasia 19 with or without polydactyly	617895
IHH	c.569T>C, p.(Val190Ala)	3	AD (maternal) - mother ill	Missense	Brachydactyly, type A1	112500
IL6ST	c.841C>T, p.(Arg281*)	3	AR homo	Nonsense	Stuve-Wiedemann syndrome 2	619751
IQSEC2	c.2777G>A, p.(Arg926Gln)	3	XL (maternal)	Missense	Intellectual developmental disorder, X-linked 1	309530
IQSEC2	c.2984G>A, (p.Arg995Gln)	4	XL de novo	Missense	Intellectual developmental disorder, X-linked 1	309530
JAG1	c.1485_1486del, p.(Cys496Phefs*9)	5	AD de novo	Fs	JAG1-related disorder, autosomal dominant	* 601920
JAG2	c.2374G>A, p.(Asp792Asn)	3	AR homo	Missense	Muscular dystrophy, limb-girdle, autosomal recessive 27	619566
KANSL1	c.1268_1269del, p.(Pro423Argfs*35)	4	AD de novo (gonad mosaicism)	Fs	Koolen-De Vries syndrome	610443
KAT6A	c.3879dup, p.(Glu1294Argfs*19*)	5	AD de novo	Fs	Arboleda-Tham syndrome	616268
KAT6B	c.3147G>A, p.(=)	5	AD de novo	Other	KAT6B-related disorder, autosomal dominant	* 605880
KCNA1	c.745T>C, p.(Phe249Leu)	3	AD (paternal)	Missense	Episodic ataxia/myokymia syndrome	160120
KCNB1	c.1094C>G, p.(Pro365Arg)	4	AD de novo	Missense	Developmental and epileptic encephalopathy 26	616056
KCNC1	c.1294G>A, p.(Val432Met)	4	AD de novo	Missense	Epilepsy, progressive myoclonic 7	616187
KCTD3	c.1261C>T, p.(Arg421*)	4	AR homo	Nonsense	Epileptic encephalopaty,autosomal recessive (Faqeih et al., 2018)	* 613272
KDM5B	c.4008dup, p.(Thr1337Hisfs*17)	4	AD de novo	Fs	Intellectual developmental disorder, Lebrun et al., (2018) PMID:30217758	* 605393
KDM5C	c.1757C>A, p.(Thr586Lys)	4	XL de novo	Missense	Intellectual developmental disorder, X-linked syndromic, Claes-Jensen type	300534
KDM5C	c.1757C>A, p.(Thr586Lys)	4	XL de novo	Missense	Intellectual developmental disorder, X-linked syndromic, Claes-Jensen type	300534
KIF11	c.565C>T, p.(Arg189Cys)	4	AD de novo	Missense	Microcephaly with or without chorioretinopathy, lymphedema, or impaired intellectual development	152950
KLHL7	c.1319G>A, p.(Gly440Asp)	3	AR homo	Missense	PERCHING syndrome	617055
KMT2A	c.7062del, p.(Ser2355Leufs*18)	5	AD de novo	Fs	Wiedemann-Steiner syndrome	605130
KMT2D	c.10307A>T, p.(Lys3436Met)	4	AD de novo	Missense	KMT2D-related disorder, autosomal dominant	* 602113
KMT2D	c.8141del, p.(Val2714Glyfs*19)	4	AD de novo	Fs	KMT2D-related disorder, autosomal dominant	* 602113
KMT5B	c.97C>T, p.(Gln33*)	5	AD de novo	Nonsense	Intellectual developmental disorder, autosomal dominant 51	617788
L1CAM	c.536T>A, p.(Ile179Asn)	4	XL de novo	Missense	L1CAM-related disorder, X-linked	* 308840
LAMA5	c.4147G>A, p.(Val1383Ile), c.10756G>A, p.(Gly3586Arg)	3; 3	AR	Missense; Missense	Nephrotic syndrome, type 26	620049
LARS2	c.457A>C, p.(Asn153His)	3	AR homo	Missense	LARS2-related disorder, autosomal recessive	* 604544
LAS1L	c.650T>C, p.(Ile217Thr)	3	XL (maternal)	Missense	Wilson-Turner syndrome	309585
LGI4	c.554G>A p.(Cys185Tyr)	3	AR homo	Missense	Arthrogryposis multiplex congenita 1, neurogenic, with myelin defect	617468
LIG4	c.94C>T, p.(Arg32Cys)	4	AR homo	Missense	LIG4 syndrome	606593
LIPA	c.260G>T, p.(Gly87Val)	5	AR homo	Missense	LIPA-related disorder, autosomal recessive	* 613497
LMNB1	c.1160G>A, p.(Arg387Lys)	4	AD de novo	Missense	Microcephaly 26, primary, autosomal dominant	619179
LMNB1	c.355_357del, p.(Leu119del)	4	AD de novo	Other	Microcephaly 26, primary, autosomal dominant	619179
LOXHD1	c.1475G>A, p.(Trp492*)	4	AR homo	Nonsense	Deafness, autosomal recessive 77	613079
LRP5	c.162G>C, p.(Glu54Asp)	3	AR homo	Missense	Osteoporosis-pseudoglioma syndrome	259770
LRRC4C	c.622A>C, p.(Asn208His)	3	AD de novo	Missense	LRRC4C-related disorder, autosomal dominant (Maussion et al (2017);PMID:27759917)	* 608817
MACF1	c.15571T>C, p.(Tyr519His)	4	AD de novo	Missense	Lissencephaly 9 with complex brainstem malformation	618325
MAN1B	c.1516A>T, p.(Lys506*)	4	AR homo	Nonsense	Rafiq syndrome	614202
MAOA	c.1031G>A p.(Gly344Glu)	3	XL (maternal)	Missense	Brunner syndrome	300615
MAP3K1	c.2273T>C, p.(Leu758Pro)	4	AD de novo	Missense	46XY sex reversal 6	613762
MC1R	c.123dup, p.(Asp42*)	4	AR homo	Nonsense	MC1R-related disorder, autosomal recessive	* 155555
MC1R	c.123dup, p.(Asp42*); c.123dup, p.(Asp42*)	4	AR homo	Nonsense	MC1R-related disorder, autosomal recessive	* 155555
MCM3AP	c.5823G>C, p.(=)	3	AR homo	Other	Peripheral neuropathy, autosomal recessive, with or without impaired intellectual development	618124
MECP2	c.1A>G, p.(Met1?)	4	XL de novo	Other	Rett syndrome	312750
MECP2	c.386G>A, p.(Gly129Glu)	4	XL de novo	Missense	Rett syndrome	312750
MECP2	c.776C>T p.(Ala259Val)	3	XL (maternal)	Missense	Rett syndrome	312750
MECP2	c.776C>T, p.(Ala259Val)	3	XL (maternal)	Missense	Rett syndrome	312750
MECP2	c.808C>T, p.(Arg270*)	5	XL de novo	Nonsense	Rett syndrome	312750
MECP2	c.845_1113del, p.(Arg282Leufs*33)	5	XL de novo	Fs	Rett syndrome	312750
MECP2	c.965C>G, p.(Pro322Arg)	4	XL de novo	Missense	Rett syndrome	312750
MECP2	exon 4 - UTR	4	XL (maternal)	Deletion	Rett syndrome	312750
MED12	c.3646G>A, p.(Val1216Met)	5	AD de novo	Missense	MED12-related disorder, X-linked	* 300188
MEF2C	c.19C>T ,p.(Gln7*)	4	AD de novo	Nonsense	Neurodevelopmental disorder with hypotonia, stereotypic hand movements, and impaired language	613443
MEF2C	deletion exon 3	5	AD de novo	Deletion	Neurodevelopmental disorder with hypotonia, stereotypic hand movements, and impaired language	613444
METTL5	c.344_345del, p.(Arg115Asnfs*19)	4	AR homo	Fs	Intellectual developmental disorder, autosomal recessive 72	618665
MGAT2	c.232G>A, p.(Ala78Thr)	3	AR homo	Missense	Congenital disorder of glycosylation, type IIa	212066
MID2	c.910A>G p.(Ile304Val)	3	XL (maternal)	Missense	Intellectual developmental disorder, X-linked 101	300928
MID2	c.982C>T, p.(Arg328Trp)	3	XL (maternal)	Missense	Intellectual developmental disorder, X-linked 102	300929
MITF	c.896_897del, p.(Thr299Argfs*3)	4	AD (maternal) - mother ill	Fs	MITF-related disorder, autosomal dominant	* 156845
MN1	c.3824del, p.(Gly1275Alafs*45)	4	AD de novo	Fs	CEBALID syndrome	618774
MSTO1	c.22G>A, p.(Val8Met)	3	AR homo	Missense	Myopathy, mitochondrial, and ataxia	617675
MYH3	c.3661_3663del, p.(Glu1221del)	3	AD (maternal)	Other	MYH3-related disorder, autosomal dominant	* 160720
MYH3	c.4256A>T, p.(Lys1419Met)	3	AD de novo	Missense	MYH3-related disorder, autosomal dominant	* 160720
MYH3	c.-9+1G>A ; c.5658+3_5658+6del	3; 3	AR	Splice; Splice	MYH3-related disorder, autosomal recessive	* 160720
MYH3	c.-9+1G>A, c.4357-10G>A	5; 3	AR	Splice; Splice	MYH3-related disorder, autosomal recessive	* 160720
MYO18B	c.649C>T, p.(Arg217Trp); c.4342G>A, p.(Asp1448Asn)	3; 3	AR	Missense; Missense	Klippel-Feil syndrome 4, autosomal recessive, with myopathy and facial dysmorphism	616549
MYO7A	c.2766_2779del, p.(Lys923Alafs*8); c.5462T>C, p.(Leu1821Pro)	4; 3	AR	Fs; Missense	Usher syndrome, type 1B	276900
MYO7A	c.4715T>C, p.(Leu1572Pro)	3	AR homo	Missense	Usher syndrome, type 1B	276901
NBAS	c.173-2A>G; c.1903A>T, p.(Ile635Phe)	4; 3	AR	Splice; Missense	Short stature, optic nerve atrophy, and Pelger-Huet anomaly	614800
NCAPD3	c.4024C>T, p.(Pro1342Ser)	3	AR homo	Missense	Microcephaly 22, primary, autosomal recessive	617984
NEDD4L	c.1985G>C, p.(Gly662Ala)	3	AD de novo (mosaic)	Missense	Periventricular nodular heterotopia 7	617201
NEUROD2	c.401T>C, p.(Met134Thr)	4	AD de novo	Missense	Developmental and epileptic encephalopathy 72	618374
NF1	c.5957T>C, p.(Leu1986Pro)	4	AD de novo	Missense	NF1-related disorder, autosomal dominant	* 613113
NFIA	c.946+1G>A	5	AD de novo	Splice	Brain malformations with or without urinary tract defects	613735
NR2E3	c.373C>T, p.(Arg125*); c.676C>T, p.(Arg226Cys)	4; 3	AR	Nonsense; Missense	NR2E3-related disorder, autosomal recessive	* 604485
NSD1	c.2092A>T, p.(Lys698*)	5	AD de novo	Nonsense	Sotos syndrome	117550
NSD1	c.2350C>T, p.(Gln784*)	4	AD de novo	Nonsense	Sotos syndrome	117550
NSD1	c.5855G>A, p.(Arg1952Gln)	4	AD de novo	Missense	Sotos syndrome	117550
NSD1	c.5865_5870del, p.(Leu1956_Arg1957del)	4	AD de novo	Other	Sotos syndrome	117550
NSUN3	c.176T>C, p.(Phe59Ser)	3	AR homo	Missense	Combined oxidative phosphorylation deficiency 48	619012
NUS1	c.209G>C, p.(Arg70Pro)	3	AD (paternal)	Missense	Intellectual developmental disorder, autosomal dominant 55, with seizures	617831
NUS1	c.791+1G>A	4	AD de novo	Splice	Intellectual developmental disorder, autosomal dominant 55, with seizures	617831
NUS1	c.98G>A, p.(Trp33*)	5	AD de novo	Nonsense	Intellectual developmental disorder, autosomal dominant 55, with seizures	617831
OCRL	c.689G>A, p.(Arg230Gln)	3	XL (maternal)	Missense	Lowe syndrome	309000
OFD1	c.1984A>T, p.(Lys662*)	4	XL de novo	Nonsense	OFD1-related disorder, X-linked	* 300170
OPA1	c.1132A>G, p.(Thr378Ala)	4	AD de novo	Missense	Optic atrophy plus syndrome	125250
OTX2	c.561T>A p.(Tyr187*)	5	AD de novo	Nonsense	OTX2-related disorder, autosomal dominant	* 600037
OTX2	Structural variant g.57,146,826_57,577,839del	4	AD de novo	Deletion	OTX2-related disorder, autosomal dominant	* 600037
PACS1	c.607C>T, p.(Arg203Trp)	5	AD de novo	Missense	Schuurs-Hoeijmakers syndrome	615009
PACS1	c.607C>T, p.(Arg203Trp)	5	AD de novo	Missense	Schuurs-Hoeijmakers syndrome	615009
PAFAH1B1	del ex 3-6	5	AD de novo	Deletion	Lissencephaly 1	607432
PAX6	c.1310A>T, p.(*437Leuext*14)	4	AD de novo	Other	PAX6-related disorder, autosomal dominant	* 607108
PDGFRB	c.1696T>C, p.(Trp566Arg)	5	AD de novo	Missense	PDGFRB-related disorder, autosomal dominant	* 173410
PDHA1	c.853_865dup p.(Tyr289Serfs*12)	4	XL de novo	Fs	Pyruvate dehydrogenase E1-alpha deficiency	312170
PDHX	c.161-6T>C, c.1203-4C>G	3; 3	AR	Splice; Splice	Lacticacidemia due to PDX1 deficiency	245349
PDZD7	c.682G>A, p.(Gly228Arg)	4	AR homo	Missense	PDZD7-related disorder, autosomal recessive	* 612971
PEX1	c.3031G>A, p.(Val1011Met)	3	AR homo	Missense	PEX1-related disorder, autosomal recessive	* 602136
PEX3	c.456+3A>G	3	AR homo	Splice	Peroxisome biogenesis disorder 10A (Zellweger)	614882
PGAP1	c.1475A>G, p.(Asn492Ser)	3	AR homo	Missense	Neurodevelopmental disorder with dysmorphic features, spasticity, and brain abnormalities	615802
PHACTR1	c.1537C>G, p.(Leu513Val)	4	AD de novo	Missense	Developmental and epileptic encephalopathy 70	618298
PHF21A	c.1171C>T, p.(Arg391*)	3	AD de novo	Nonsense	Intellectual developmental disorder with behavioral abnormalities and craniofacial dysmorphism with or without seizures	618725
PHF6	c.966C>A, p.(Tyr322*)	4	AD de novo	Nonsense	Borjeson-Forssman-Lehmann syndrome	301900
PIC3CA	c.1037T>G, p.(Val346Glu)	4	AD de novo (mosaic)	Missense	PIC3CA-related disorder, autosomal dominant	* 171834
PIEZO1	c.6584C>G, p.(Ser2195Trp)	4	AD de novo	Missense	Dehydrated hereditary stomatocytosis with or without pseudohyperkalemia and/or perinatal edema	194380
PIEZO2	c.3067_3070del, p.(Asn1023Serfs*6)	3	AR homo	Fs	Arthrogryposis, distal, with impaired proprioception and touch	617146
PIEZO2	c.8056C>T, p.(Arg2686Cys)	4	AD de novo	Missense	PIEZO2-related disorder, autosomal dominant	* 613629
PITX1	c.793G>T , p.(Gly265Cys)	4	AD de novo	Missense	Clubfoot, congenital, with or without deficiency of long bones and/or mirror-image polydactyly	119800
PLEKHG5	c.1281+8C>T	3	AR homo	Splice	PLEKHG5-related disorder, autosomal recessive	* 611101
PLOD2	c.497C>G, p.(Ser166*); c.1691A>T, p.(Asp585Val)	4; 3	AR	Nonsense; Missense	Bruck syndrome 2	609220
PNKP	c.1196T>C, p.(Leu399Pro); c.1385G>C, p.(Arg462Pro)	4; 4	AR	Missense; Missense	Ataxia-oculomotor apraxia 4	616267
POC1B	c.810+2T>G	3	AR homo	Splice	Cone-rod dystrophy 20	615973
POGZ	c.3700C>T, p.(His1234Tyr)	4	AD de novo	Missense	White-Sutton syndrome	616364
POGZ	c.769dup, p.(Thr257Asnfs*5)	5	AD de novo	Fs	White-Sutton syndrome	616365
POLR3B	c.1568T>A, p.(Val523Glu); c.2084-6A>G	5; 5	AR	Missense; Splice	Leukodystrophy, hypomyelinating, 8, with or without oligodontia and/or hypogonadotropic hypogonadism	614381
POMT2	c.1316_1322del, p.(Val439Alafs*4)	4	AR homo	Fs	POMT2-related disorder, autosomal recessive	* 607439
POU3F3	c.1085G>T, p.(Arg362Leu)	4	AD de novo	Missense	Snijders Blok-Fisher syndrome	618604
POU3F4	c.442C>C, p.(Gly148Arg)	3	XL (maternal)	Missense	Deafness, X-linked 2	304400
PQBP1	c.459_462del, p.(Arg153Serfs*41)	4	XL (maternal)	Fs	Renpenning syndrome	309500
PRDM5	c.271C>T, p.(Gln91*); c.1258C>T, p.(Gln420*)	4; 4	AR	Nonsense; Nonsense	Brittle cornea syndrome 2	614170
PRUNE1	c.377A>C, p.(Asp126Ala)	3	AR homo	Missense	Neurodevelopmental disorder with microcephaly, hypotonia, and variable brain anomalies	617481
PSAT1	c.1023_1027delinsAGACCT, p.(Arg342Aspfs*6)	4	AR homo	Fs	PSAT1-related disorder, autosomal recessive	* 610936
PTCH1	c.2901dup, p.(Pro968Alafs*25)	4	AD (paternal)	Fs	PTCH1-related disorder, autosomal dominant	* 601309
PTCH1	c.468A>C, p.(Gln156His)	3	AD (maternal)	Missense	PTCH1-related disorder, autosomal dominant	* 601309
PTEN	c.737C>T, p.(Pro246Leu)	5	AD (paternal)	Missense	PTEN-related disorder, autosomal dominant	* 601728
PTEN	c.802-?__1026+?del	4	AD de novo	Deletion	PTEN-related disorder, autosomal dominant	* 601728
PUF60	c.345C>A p.(Tyr115*)	5	AD de novo	Nonsense	Verheij syndrome	615583
PURA	c.487C>T, p.(Gln163*)	4	AD de novo	Nonsense	Neurodevelopmental disorder with neonatal respiratory insufficiency, hypotonia, and feeding difficulties	616158
PURA	c.692T>G, p.(Phe231Cys)	4	AD de novo	Missense	Anterior segment dysgenesis 7, with sclerocornea	269400
PXDN	c.2224C>T, p.(Arg742Trp)	3	AR homo	Missense	Anterior segment dysgenesis 7, with sclerocornea	269400
RARB	c.1193C>G, p.(Ser398*)	4	AD de novo	Nonsense	Microphthalmia, syndromic 12	615524
RARS1	c.318G>C, p.(Gln106His); c.764A>G, p.(Lys255Arg)	3; 3	AR	Missense; Missense	Leukodystrophy, hypomyelinating, 9	616140
RECQL4	c.2252G>A, p.(Arg751Gln)	3	AR homo	Missense	RECQL4-related disorder, autosomal recessive	* 603780
RIPK4	c.559T>C, p.(Tyr187His)	4	AR homo	Missense	RIPK4-related disorder, autosomal recessive	* 605706
RIT1	c.270G>C, p.(Met90Ile)	4	AD de novo	Missense	Noonan syndrome 8	615355
RNF13	c.881_882del, p.(Ser294*)	4	AD de novo (mosaic)	Nonsense	Developmental and epileptic encephalopathy 73	618379
ROBO1	c.1765G>A, p.(Ala589Thr)	4	AD de novo	Missense	Pituitary hormone deficiency, combined or isolated, 8	620303
RPL13	c.569G>T p.(Arg190Leu)	4	AD de novo (gonadal mosaicism)	Missense	Spondyloepimetaphyseal dysplasia, Isidor-Toutain type	618728
RPL5	c.3+2T>G	4	AD de novo	Splice	Diamond-Blackfan anemia 6	612561
RYR1	c.10348-2A>G	4	AD de novo	Splice	RYR1-related disorder, autosomal dominant	* 180901
RYR2	c.13922C>G p.(Pro4641Arg)	4	AD de novo	Missense	RYR2-related disorder, autosomal dominant	* 180902
SATB2	c.1148del, p.(Ala383Glufs*30)	5	AD de novo	Fs	Glass syndrome	612313
SATB2	c.1165C>T, p.(Arg389Cys)	4	AD de novo	Missense	Glass syndrome	612313
SATB2	c.1285C>T, p.Arg429*)	5	AD de novo	Nonsense	Glass syndrome	612313
SDR9C7	c.560G>A, p.(Arg187Lys)	4	AR homo	Missense	Ichthyosis, congenital, autosomal recessive 13	617574
SEC23B	c.701C>G, p.(Pro234Arg); c.1240C>T, p.(Arg414Trp)	3; 3	AR	Missense; Missense	Dyserythropoietic anemia, congenital, type II	224100
SEMA3E	c.1309G>A, p.(Ala437Thr)	3	AD (maternal), variable penetrance	Missense	SEMA3E-related disorder, autosomal dominant	* 608166
SETBP1	c.2572G>A, p.(Glu858Lys)	4	AD de novo	Missense	SETBP1related disorder, autosomal dominant	* 611060
SETD5	c.1525-2A>G	5	AD de novo	Splice	Intellectual developmental disorder, autosomal dominant 23	615761
SHANK3	c.3032del, p.(Gly1011Valfs*83)	5	AD de novo	Fs	Phelan-McDermid syndrome	606232
SHANK3	c.3467del, p.(Gly1156Aspfs*55)	5	AD de novo	Fs	Phelan-McDermid syndrome	606232
SHANK3	c.5020C>T, p.(Arg1674*)	4	AD de novo	Nonsense	Phelan-McDermid syndrome	606232
SIAH1	c.404G>C, p.(Gly135Ala)	4	AD de novo	Missense	Buratti-Harel syndrome	619314
SKI	c.100G>T, p.(Gly34Cys)	4	AD de novo	Missense	Shprintzen-Goldberg syndrome	182212
SLC18A3	c.1192G>C, p.(Asp398His)	3	AR homo	Missense	Myasthenic syndrome, congenital, 21, presynaptic	617239
SLC6A17	c.464T>C, p.(Leu155Pro)	3	AR homo	Missense	Intellectual developmental disorder, autosomal recessive 48	616269
SLC6A8	c.1846dup, p.(Leu616Profs*33)	3	XL (maternal)	Fs	Cerebral creatine deficiency syndrome 1	300352
SLC9A6	c.1631+1G>A	4	XL (maternal)	Splice	Intellectual developmental disorder, X-linked syndromic, Christianson type	300243
SMARCA2	c.1600G>C, p.(Asp534His)	4	AD de novo	Missense	SMARCA2-related disorder, autosomal dominant	* 600014
SMARCA4	c.2654G>A, p.(Arg885His)	5	AD de novo	Missense	Coffin-Siris syndrome 4	614609
SMARCB1	c.1129C>T, p.(Arg377Cys)	4	AD de novo	Missense	Coffin-Siris syndrome 3	614608
SMC1A	c.1472G>T, p.(Arg491Leu)	4	XL (maternal)	Missense	SMC1A-related disorder, autosomal dominant	* 300040
SMC1A	c.1483A>G, p.(Ser495Gly), XXY	3	XL (maternal)	Missense	SMC1A-related disorder, autosomal dominant	* 300040
SON	c.3334C>T, p.(Arg1112*)	5	AD de novo	Nonsense	ZTTK syndrome	617140
SON	c.3334C>T, p.(Arg1112*)	5	AD de novo	Nonsense	ZTTK syndrome	617140
SPATA7	c.288T>A, p.(Cys96*); c.288T>A, p.(Cys96*)	4	AR homo	Nonsense	Leber congenital amaurosis 3	604232
SPECC1L	c.1220A>C, p.(Gln407Pro)	4	AD (maternal)	Missense	Teebi hypertelorism syndrome 1	145420
SPINK5	c.802C>T, p.(Arg268Cys); c.802C>T, p.(Arg268Cys)	3	AR homo	Missense	Netherton syndrome	256500
SPTAN1	c.7168G>A, p.(Glu2390Lys)	4	AD de novo	Missense	SPTAN1-related disorder, autosomal dominant	* 182810
STK11	c.869T>C, p.(Leu290Pro)	4	AD (maternal)	Missense	Peutz-Jeghers syndrome	175200
Structural variant	22q11dup	5	AD (maternal)	Duplication	22q11dup
Structural variant	1p36-deletion syndrome	5	AD de novo	Deletion	1p36-deletion syndrome
Structural variant	deldup16q23.2q24.3	5	AD de novo	Deletion	16q23.2q24.3deldup
Structural variant	Deletion Xq28	5	XL de novo	Deletion	Xq28del
Structural variant	15q13.3del	5	AD (paternal)	Deletion	15q13.3del
Structural variant	6q26-q27 deletion	4	AD de novo	Deletion	6q26-q27del
STXBP1	c.1439C>T, p.(Pro480Leu)	5	AD de novo	Missense	Developmental and epileptic encephalopathy 4	612164
STXBP1	c.875G>A, p.(Arg292His)	4	AD de novo	Missense	Developmental and epileptic encephalopathy 5	612164
SYNGAP1	c.3415C>T, p.(Gln1139*)	4	AD de novo	Nonsense	Intellectual developmental disorder, autosomal dominant 5	612621
SZT2	c.7766G>A, p.(Arg2589Gln); c.8846_8849del, p.(Lys2949Serfs*33)	3; 4	AR	Missense; Fs	Developmental and epileptic encephalopathy 18	615476
TAF1	c.3736C>T, p.(Arg1246Trp); 0	4	XL de novo	Missense	TAF1-related disorder, X-linked	* 313650
TBCE	c.186-6257A>G, helgensdeletion	3; 4	AR	Other, Deletion	TBCE-related disorder, autosomal recessive	* 604934
TBCK	c.1871-6793_2046+426delins2	5	AR homo	Deletion	Hypotonia, infantile, with psychomotor retardation and characteristic facies 3	616900
TBL1XR1	c.1103C>T, p.(Ser368Phe)	4	AD de novo	Missense	TBL1XR1-related disorder, autosomal dominant	* 608628
TBX2	c.760G>C, p.(Val254Leu)	3	AD (maternal)	Missense	Vertebral anomalies and variable endocrine and T-cell dysfunction	618223
TCF12	c.1542delinsAAC p.(Thr516Glnfs*24)	5	AD de novo	Fs	TCF12-related disorder, autosomal dominant	* 600480
TCF4	c.2182C>T, p.(Arg728*)	5	AD de novo	Nonsense	Pitt-Hopkins syndrome	610954
TCF4	c.548C>G, p.(Ser183*)	5	AD de novo	Nonsense	Pitt-Hopkins syndrome	610954
TERT	c.2329G>A, p.(Val777Met)	4	AR homo	Missense	TERT-related disorder, autosomal dominant	* 187270
TET3	c.2834A>G, p.Asp945Gly)	4	AD de novo	Missense	Beck-Fahrner syndrome	618798
TG	c.6199+4del	4	AR homo	Splice	Thyroid dyshormonogenesis 3	274700
TH	c.-71C>T	4	AR homo	Other	Segawa syndrome, recessive	605407
TLK2	c.1121+1G>A	5	AD de novo	Splice	Intellectual developmental disorder, autosomal dominant 57	618050
TMEM260	c.206C>G, p.(Pro69Arg); c.857+3_857+6del	3; 3	AR	Missense; Splice	Structural heart defects and renal anomalies syndrome	617478
TMEM67	c.725A>G, p.(Asn242Ser)	5	AR homo	Missense	TMEM67-related disorder, autosomal recessive	* 609884
TOR1A	c.863G>A, p.(Arg288Gln)	4	AD (maternal)	Missense	Dystonia-1, torsion	128100
TPM2	c.544A>G, p.(Arg182Gly)	3	AD de novo	Missense	TPM2-related disorder, autosomal dominant	* 190990
TPO	c.1943G>A p.(Arg648Gln)	5	AR homo	Missense	Thyroid dyshormonogenesis 2A	274500
TRIM37	c.493-2A>G; c.2576_2576+1del, p.(Ala860Leufs*13)	5; 4	AR	Splice; Fs	Mulibrey nanism	253250
TRIO	c.3256A>G, p.(Lys1086Glu)	4	AD de novo	Missense	TRIO-related disorder, autosomal dominant	* 601893
TRIP12	c.901+2T>T	5	AD de novo	Splice	Intellectual developmental disorder, autosomal dominant 49	617752
TRPS1	c.1882C>T; p.(Gln628*)	5	AD de novo	Nonsense	Trichorhinophalangeal syndrome	190350, 190351
TRRAP	c.2698G>A, p.(Gly900Ser)	3	AD (maternal)	Missense	Developmental delay with or without dysmorphic facies and autism	618454
TTC5	c.1204-2A>G	5	AR homo	Splice	Neurodevelopmental disorder with cerebral atrophy and variable facial dysmorphism	619244
TTC7A	c.1803-11C>A	5	AR homo	Splice	Gastrointestinal defects and immunodeficiency syndrome	243150
TTI2	c.1048A>G, p.(Met350Val)	3	AR homo	Missense	Intellectual developmental disorder, autosomal recessive 39	615541
TTI2	c.1048A>G, p.(Met350Val)	3	AR homo	Missense	Intellectual developmental disorder, autosomal recessive 40	615541
TUBA1A	c.1148C>A, p.(Ala383Asp)	4	AD de novo	Missense	Lissencephaly 3	611603
TUBA1A	c.700A>T, p.(Ile234Phe)	4	AD de novo	Missense	Lissencephaly 4	611603
TUBB3	c.785G>A, p.(Arg262His)	4	AD de novo	Missense	TUBB3-related disorder, autosomal dominant	* 602661
TUBB4A	c.745G>A, p.(Asp249Asn)	4	AD de novo	Missense	TUBB4A-related disorder, autosomal dominant	* 602662
TUBG1	c.776C>T, p.(Ser259Leu)	3	AD de novo	Missense	Cortical dysplasia, complex, with other brain malformations 4	615412
UBA5	c.278C>G, p.(Thr93Arg); c.1111G>A	3; 5	AR	Missense; Missense	Developmental and epileptic encephalopathy 44	617132
UBE3A	c.2614T>G, p.(Phe872Val)	3	AD de novo	Missense	Angelman syndrome	105830
USP27X	c.1211G>A, p.(Ser404Asn)	3	XL (maternal)	Missense	Intellectual developmental disorder, X-linked 105	300984
USP9X	c.2554C>T, p.(Arg852*); =	4	XL de novo	Nonsense	Intellectual developmental disorder, X-linked 99, syndromic, female-restricted	300968
USP9X	c.5015+1G>C	4	XL de novo	Splice	Intellectual developmental disorder, X-linked 99, syndromic, female-restricted	300968
VPS33B	c.498+4A>G	3	AR homo	Splice	Arthrogryposis, renal dysfunction, and cholestasis 1	208085
WAC	c.1402C>T, p.(Arg468*)	5	AD de novo	Nonsense	Desanto-Shinawi syndrome	616708
WDR19	c.56T>G, p.(Phe19Cys); c.3868_3871del, p.(Thr1290Cysfs*14)	3; 4	AR	Missense; Fs	WDR19-related disorder, autosomal recessive	* 608151
WDR45	c.414_419del, p.(Glu138_Phe139del)	4	XL de novo	Other	Neurodegeneration with brain iron accumulation 5	300894
WDR62	c.3012_3034dup, p.(Pro1012Glnfs*64); c.3124G>T, p.(Gly1042*)	4; 4	AR	Fs; Nonsense	Microcephaly 2, primary, autosomal recessive, with or without cortical malformations	604317
WRAP53	c.847C>T, p.(Leu283Phe), c.1192C>T, p.(Arg398Trp)	3; 3	AR (1 de novo)	Missense; Missense	Dyskeratosis congenita, autosomal recessive 3	613988
WT1	c.1181G>A, p.(Arg394Gln)	5	AD de novo	Missense	WT1-related disorder, autosomal dominant	* 607102
XRCC1	c.1063C>T, p.(Arg355Trp)	3	AR homo	Missense	Spinocerebellar ataxia, autosomal recessive 26	617633
YWHAG	c.169C>T, p.(Arg57Cys)	4	AD de novo	Missense	Developmental and epileptic encephalopathy 56	617665
YWHAZ	c.689C>G p.(Ser230Trp)	4	AD de novo	Missense	PMID: 31024343	* 601288
ZBTB18	c.1391G>A, p.(Arg464His)	4	AD de novo	Missense	Intellectual developmental disorder, autosomal dominant 22	612337
ZEB2	c.1106del, p.(Leu369*)	4	AD de novo	Nonsense	Mowat-Wilson syndrome	235730
ZFHX4	c.5191C>T p.(Gln1731*)	4	AD de novo	Nonsense	Ptosis, congenital	178300
ZIC2	c.1225C>T, p.(Arg409Trp)	4	AD de novo	Missense	Holoprosencephaly 5	609637
